# Supplementary material for: 7T MP2RAGE for cortical myelin segmentation: Impact of aging
Source: PLoS One. 2024 Apr 16;19(4):e0299670. doi: 10.1371/journal.pone.0299670 (PMC11020839; doi:10.1371/journal.pone.0299670)
Supplement: S1 Table — (XLSX) [file pone.0299670.s001.xlsx]

## Sheet: Sheet1
atag subjects in analysis
ID	group
pp01	younger adult
pp02	younger adult
pp03	younger adult
pp04	younger adult
pp05	younger adult
pp06	younger adult
pp07	younger adult
pp08	younger adult
pp10	younger adult
pp11	younger adult
pp12	younger adult
pp13	younger adult
pp14	younger adult
pp15	younger adult
pp16	younger adult
pp17	younger adult
pp19	younger adult
pp20	younger adult
pp22	younger adult
pp23	younger adult
pp24	younger adult
pp25	younger adult
pp26	younger adult
pp27	younger adult
pp28	younger adult
pp29	younger adult
pp30	younger adult
pp31	older adult
pp32	older adult
pp33	older adult
pp35	older adult
pp36	older adult
pp38	older adult
pp39	older adult
pp40	older adult
pp41	older adult
pp43	older adult
pp44	older adult
pp46	older adult
pp47	older adult
pp48	older adult
pp49	older adult
pp50	older adult
pp51	older adult
pp53	older adult
